# Supplementary material for: Stimuli-Responsive Self-Assembly of Poly(2-(Dimethylamino)ethyl Methacrylate-co-(oligo ethylene glycol)methacrylate) Random Copolymers and Their Modified Derivatives
Source: Polymers (Basel). 2023 Mar 19;15(6):1519. doi: 10.3390/polym15061519 (PMC10059824; doi:10.3390/polym15061519)
Supplement: Supplementary file 1 [file polymers-15-01519-s001.zip]

Archive with 1 entries (1 files):
- polymers-2273171-supplementary.pdf
